# Supplementary material for: Major Adverse Cardiovascular Events: The Importance of Serum Levels and Haplotypes of the Anti-Inflammatory Cytokine Interleukin 10
Source: Biomolecules. 2024 Aug 9;14(8):979. doi: 10.3390/biom14080979 (PMC11353162; doi:10.3390/biom14080979)
Supplement: Supplementary file 1 [file biomolecules-14-00979-s001.zip]

Archive with 1 entries (1 files):
- biomolecules-3075679-supplementary.pdf
